# Supplementary material for: Deliberative processes in health technology assessment of medicines: the case of Spain
Source: Int J Technol Assess Health Care. 2023 Jul 5;39(1):e50. doi: 10.1017/S0266462323000387 (PMC11569961; doi:10.1017/S0266462323000387)
Supplement: Supplementary file 1 [file S0266462323000387sup.zip]

Archive with 2 entries (2 files):
- S0266462323000387sup001.docx
- S0266462323000387sup002.docx
